# Supplementary material for: Integrative Taxonomy Reveals a Candidate Lineage Within the Rhinolophus macrotis Group
Source: Biology (Basel). 2026 May 28;15(11):846. doi: 10.3390/biology15110846 (PMC13255616; doi:10.3390/biology15110846)
Supplement: Supplementary file 1 [file biology-15-00846-s001.zip › Supplementary Tables.xlsx]

## Sheet: Table S1
Table S1. Sample information, external morphological measurements, echolocation resting frequencies, and mclust assignments of the Rhinolophus specimens used in this study.
Specimen ID	Taxon	Localities	Collection Year	Sex	Life-stage	FA	EH	EW	SH	HW	TAIL	HL	Cluster	RF
YN17174	Rhinolophus sp.	Jinning, Yunnan, China	2017	Female	Adult	44.11	17.94	13.4	3.47	6.26	22.97	8.13	5	74.7
YN17207	Rhinolophus sp.	Jinning, Yunnan, China	2017	Male	Adult	41.85	19.81	11.36	3.84	6.73	23.02	8.71	5	73.9
YN16102	Rhinolophus sp.	Jinning, Yunnan, China	2016	Male	Adult	44.3	NA	NA	NA	NA	NA	NA	NA	74.7
FJ1621	R. e. caldwelli	Youxi, Fujian, China	2016	Female	Adult	44.99	22.75	14.58	5.59	7.58	19.46	8.47	3	62.29
FJ1622	R. e. caldwelli	Youxi, Fujian, China	2016	Female	Adult	43.98	22.42	14.04	5.85	7.97	19.93	9.45	3	61.69
FJ1623	R. e. caldwelli	Youxi, Fujian, China	2016	Female	Adult	43.16	23.63	13.79	4.84	8.37	17.18	8.76	3	62.81
FJ1624	R. e. caldwelli	Youxi, Fujian, China	2016	Male	Adult	43.32	22.82	14.13	4.98	8.54	21.56	9.68	3	62.29
FJ1625	R. e. caldwelli	Youxi, Fujian, China	2016	Male	Adult	43.28	17.99	13.03	4.94	8.11	20.39	9.36	3	62.42
FJ1701	R. e. caldwelli	Youxi, Fujian, China	2017	Male	Adult	41.53	25.15	12.6	4.37	7.5	23.37	8.02	3	60.7
FJ1702	R. e. caldwelli	Youxi, Fujian, China	2017	Male	Adult	42.43	23.64	14.09	4.67	6.36	21.41	9.1	3	60.7
FJ1703	R. e. caldwelli	Youxi, Fujian, China	2017	Female	Adult	42.04	21.82	12.32	4.86	7.36	24.75	8.95	3	60.7
FJ1705	R. e. caldwelli	Youxi, Fujian, China	2017	Female	Adult	43.55	23.24	13.23	4.09	7.59	22.96	8.89	3	60.7
CQ1601	R. e. episcopus	Wanzhou, Chongqing, China	2016	Female	Adult	47.81	25.54	16.55	5.96	9.63	22.88	9.12	2	50.49
CQ1604	R. e. episcopus	Wanzhou, Chongqing, China	2016	Male	Adult	46.15	23.6	15.72	5.96	9.44	23.46	9.09	2	51.02
CQ1605	R. e. episcopus	Wanzhou, Chongqing, China	2016	Male	Adult	46.16	25.55	16.33	6.23	9.21	23.14	8.66	2	50.55
CQ1606	R. e. episcopus	Wanzhou, Chongqing, China	2016	Male	Adult	47.72	27.16	16.2	6.82	9.26	23.08	10.03	2	50.89
CQ1608	R. e. episcopus	Wanzhou, Chongqing, China	2016	Male	Adult	46.96	27.81	16.88	6.53	9.63	21.32	9.23	2	50.55
CQ0821	R. e. episcopus	Wulong, Chongqing, China	2008	Male	Adult	44.79	24.11	14.58	6.04	8.75	21.2	8.64	2	50
CQ0823	R. e. episcopus	Wulong, Chongqing, China	2008	Male	Adult	47.61	24.54	16.95	6.16	9.2	21.78	8.05	2	50
CQ0838	R. e. episcopus	Wulong, Chongqing, China	2008	Male	Adult	46.94	25.95	16.6	6.07	8.94	23.07	9.6	2	49.1
CQ0841	R. e. episcopus	Wulong, Chongqing, China	2008	Male	Adult	45.68	25.96	15.58	5.27	8.5	21.82	9.33	2	50.2
GD0869	R. e. episcopus	Yangchun, Guangdong, China	2008	Male	Adult	46.97	25.08	15.48	5.09	8.4	24.76	10.33	2	51.9
GD0870	R. e. episcopus	Yangchun, Guangdong, China	2008	Male	Adult	46.85	25.2	15.6	5.37	8.62	24.84	10.49	2	52.3
GD0871	R. e. episcopus	Yangchun, Guangdong, China	2008	Female	Adult	48.88	24.61	15.45	6.52	9.01	25.22	10.23	2	52.7
GD0873	R. e. episcopus	Yangchun, Guangdong, China	2008	Male	Adult	45.34	24.83	15.15	5.28	8.53	24.56	9.01	2	52.3
GD0875	R. e. episcopus	Yangchun, Guangdong, China	2008	Male	Adult	46.72	22.94	15.09	4.97	8.54	22.93	9.69	2	52.3
GD0876	R. e. episcopus	Yangchun, Guangdong, China	2008	Female	Adult	47.54	22.33	16.4	4.52	8.33	25.18	9.49	2	52.3
GZ0758	R. e. episcopus	Xishui, Guizhou, China	2007	Male	Adult	48	24	17	5.2	8.72	25	9	2	48
GZ0759	R. e. episcopus	Xishui, Guizhou, China	2007	Male	Adult	46.8	26	17	6.26	9.16	25	9	2	48
GZ0760	R. e. episcopus	Xishui, Guizhou, China	2007	Male	Adult	46.5	24.5	16.5	5.24	8.48	22	9	2	48
GZ0764	R. e. episcopus	Xishui, Guizhou, China	2007	Male	Adult	46	24	17	6	9.3	25	9	2	48
HUN1603	R. e. episcopus	Lengshuijiang, Hunan, China	2016	Male	Adult	45.97	27.36	14.88	5.56	8.99	21.42	8.87	2	46.08
HUN1611	R. e. episcopus	Lengshuijiang, Hunan, China	2016	Female	Adult	46.91	21.39	15.9	5.24	9	21.42	8.87	2	45.15
HUN1636	R. e. episcopus	Lengshuijiang, Hunan, China	2016	Female	Adult	47.22	23.68	16.43	6.28	8.98	22.67	9.29	2	46.62
HUN1645	R. e. episcopus	Lengshuijiang, Hunan, China	2016	Female	Adult	46.39	25.51	16.86	6.42	9.01	20.73	10.38	2	46.68
HUN1053	R. e. episcopus	Lengshuijiang, Hunan, China	2010	Female	Adult	48.19	26.63	16.47	4.89	9.32	21.47	9.44	2	47
HUN1056	R. e. episcopus	Lengshuijiang, Hunan, China	2010	Male	Adult	46.24	21.96	16.89	6.41	8.64	19.64	9.19	2	47
HUN1066	R. e. episcopus	Lengshuijiang, Hunan, China	2010	Male	Adult	48.94	26.67	18.12	5.09	9.21	21.32	9.41	2	47
HUN1074	R. e. episcopus	Lengshuijiang, Hunan, China	2010	Male	Adult	48.43	25.42	15.86	5.59	9.12	21.12	9.39	2	47
HUN1094	R. e. episcopus	Lengshuijiang, Hunan, China	2010	Female	Adult	48.47	27.8	16.32	5.58	9.43	26.39	9.57	2	47
HUN1716	R. e. episcopus	Lengshuijiang, Hunan, China	2017	Female	Adult	50.57	29.2	14.73	5.95	9.96	20.14	7.55	2	47
JX0629	R. e. episcopus	Ganzhou, Jiangxi, China	2006	Female	Adult	47.99	25.48	16.53	4.9	9.27	24.26	9.2	2	46
JX0830	R. e. episcopus	Ganzhou, Jiangxi, China	2008	Female	Adult	51.93	24.88	17.24	5.75	9.74	27.2	10.46	2	46
JX0812	R. e. episcopus	Ganzhou, Jiangxi, China	2008	Male	Adult	50.6	24.93	16.46	5.5	8.72	24.79	9.25	2	45.8
JX0831	R. e. episcopus	Ganzhou, Jiangxi, China	2008	Female	Adult	49.44	24.79	17.88	5.19	8.7	26.01	8.92	2	46.3
JX1707	R. e. episcopus	Ganzhou, Jiangxi, China	2017	Female	Adult	48.78	25.41	13.81	5.6	9.23	18.7	9.93	2	47
JX0615	R. e. episcopus	Jinggangshan, Jiangxi, China	2006	Female	Adult	48	23	18.5	5.08	9.82	23	9.5	2	48.9
JX0616	R. e. episcopus	Jinggangshan, Jiangxi, China	2006	Female	Adult	45	24	18	5.6	9.42	26	10	2	48.9
JX0619	R. e. episcopus	Jinggangshan, Jiangxi, China	2006	Female	Adult	48	24	17	5.76	8.2	23	9.5	2	48.9
JX0625	R. e. episcopus	Jinggangshan, Jiangxi, China	2006	Female	Adult	48	23	17	5.5	8.14	22.5	9	2	49.4
JX0656	R. e. episcopus	Jinggangshan, Jiangxi, China	2006	Female	Adult	50	24	16	6.02	8.42	25	10.5	2	49.4
JX0659	R. e. episcopus	Jinggangshan, Jiangxi, China	2006	Female	Adult	49	23.5	17	5.6	9	23	10	2	48.5
SC10132	R. e. episcopus	Dazhou, Sichuan, China	2010	Female	Adult	45.12	26.17	17.96	5.12	8.81	20.62	9.77	2	50
SC10134	R. e. episcopus	Dazhou, Sichuan, China	2010	Female	Adult	45.32	26.91	18.07	4.81	9.95	21.57	9.85	2	50
SC10179	R. e. episcopus	Dazhou, Sichuan, China	2010	Male	Adult	48.25	26.47	15.87	5.03	9.2	22.72	9.6	2	50
SC10180	R. e. episcopus	Dazhou, Sichuan, China	2010	Male	Adult	46.87	27.54	16.66	5.34	8.26	20.63	9.96	2	50
SC10181	R. e. episcopus	Dazhou, Sichuan, China	2010	Male	Adult	47.16	25.4	16.9	4.84	8.84	18.62	9.46	2	50
SC10182	R. e. episcopus	Dazhou, Sichuan, China	2010	Male	Adult	47.76	27.14	16.82	4.94	9.06	20	9.46	2	50
SXI10121	R. e. episcopus	Hanzhong, Shannxi, China	2010	Female	Adult	47.31	24.7	17.05	5.37	9.01	19.6	10.22	2	51.8
SXI10122	R. e. episcopus	Hanzhong, Shannxi, China	2010	Female	Adult	47.19	25.48	15.86	5.36	8.72	19.33	9.32	2	52.2
SXI10125	R. e. episcopus	Hanzhong, Shannxi, China	2010	Female	Adult	47.33	24.45	15.55	4.9	8.47	19.95	9.6	2	52.7
SXI10127	R. e. episcopus	Hanzhong, Shannxi, China	2010	Female	Adult	48.16	26.38	16.86	5.56	8.76	21.33	9.64	2	52.7
SXI10129	R. e. episcopus	Hanzhong, Shannxi, China	2010	Female	Adult	45.07	24.35	15.4	5.09	8.42	19.03	10	2	52.7
SXI10132	R. e. episcopus	Hanzhong, Shannxi, China	2010	Female	Adult	47.3	23.3	13.78	5.46	9.12	20.45	9.5	2	52.4
YN16117	R. episcopus ssp.	Jinning, Yunnan, China	2016	Male	Adult	43.72	19.87	15.67	4.28	8.16	19.67	8.32	3	57.1
YN16118	R. episcopus ssp.	Jinning, Yunnan, China	2016	Male	Adult	44.46	19.46	16.24	4	7.35	21	7.8	3	57.8
YN16119	R. episcopus ssp.	Jinning, Yunnan, China	2016	Male	Adult	45.21	22.2	15.7	4.15	7.88	18.42	8	3	56.3
YN16120	R. episcopus ssp.	Jinning, Yunnan, China	2016	Male	Adult	42.92	20.02	14.6	4.37	7.8	19	8.8	3	57.1
YN2301	R. episcopus ssp.	Jinning, Yunnan, China	2023	Male	Adult	44.79	22.11	15.59	4.09	7.27	17.36	8.41	3	57.6
YN2302	R. episcopus ssp.	Jinning, Yunnan, China	2023	Male	Adult	45.23	24.56	15.11	4.53	7.58	19.7	8.93	3	57.2
YN2303	R. episcopus ssp.	Jinning, Yunnan, China	2023	Male	Adult	44.48	24.79	15.06	4.03	7.23	18.1	8.22	3	56.8
YN2304	R. episcopus ssp.	Jinning, Yunnan, China	2023	Male	Adult	44.06	25.14	14.93	4.42	7.64	18.79	8.75	3	57.8
YN2305	R. episcopus ssp.	Jinning, Yunnan, China	2023	Male	Adult	44.36	22.71	15.49	3.83	7.49	17.89	8.38	3	58.2
YN2306	R. episcopus ssp.	Jinning, Yunnan, China	2023	Male	Adult	42.91	23.88	14.61	4.37	7.47	16.1	7.96	3	57.6
YN2307	R. episcopus ssp.	Jinning, Yunnan, China	2023	Male	Adult	44.44	23.85	14.13	3.51	6.93	16.86	9.24	3	58.2
YN2308	R. episcopus ssp.	Jinning, Yunnan, China	2023	Female	Adult	45.25	23.49	13.53	4.05	8.14	18.57	8.69	3	57.1
YN2309	R. episcopus ssp.	Jinning, Yunnan, China	2023	Male	Adult	44.3	24.7	14.57	3.37	7.2	18.95	8.77	3	57.6
YN2310	R. episcopus ssp.	Jinning, Yunnan, China	2023	Male	Adult	43.26	23.12	14.23	3.95	7.28	17.91	7.97	3	58.3
YN2311	R. episcopus ssp.	Jinning, Yunnan, China	2023	Male	Adult	41.45	23.77	14.12	3.82	7.75	18.04	8.72	3	57.9
YN2312	R. episcopus ssp.	Jinning, Yunnan, China	2023	Male	Adult	43.93	22.33	15.06	3.58	7.74	22.04	7.67	3	56.9
YN2313	R. episcopus ssp.	Jinning, Yunnan, China	2023	Male	Adult	43.89	23.46	13.59	3.71	7.13	19.29	8.2	3	57.6
YN2314	R. episcopus ssp.	Jinning, Yunnan, China	2023	Male	Adult	44.23	23.58	14.6	3.43	7.44	21.95	8.75	3	58.2
YN2315	R. episcopus ssp.	Jinning, Yunnan, China	2023	Male	Adult	42.6	22.01	14.87	3.65	7.63	18.57	7.71	3	57.8
YN2402	R. episcopus ssp.	Yimen, Yunnan, China	2024	Male	Adult	44.46	21.03	16.06	3.84	8.02	20.83	8.18	3	59.16
YN2404	R. episcopus ssp.	Yimen, Yunnan, China	2024	Male	Adult	43.84	21.53	14.02	4.61	8.17	17.71	7.66	3	58.12
YN2406	R. episcopus ssp.	Yimen, Yunnan, China	2024	Male	Adult	43.62	20.03	14.99	4.13	8.57	18.31	8.67	3	57.64
YN2407	R. episcopus ssp.	Yiliang, Yunnan, China	2024	Male	Adult	44.03	21.31	14.2	4.22	7.77	20.24	8.12	3	58.56
YN2412	R. episcopus ssp.	Yiliang, Yunnan, China	2024	Male	Adult	45.34	21.87	14.2	3.94	7.39	20.45	8.06	3	58.16
YN2413	R. episcopus ssp.	Yiliang, Yunnan, China	2024	Male	Adult	42.46	20.63	15.16	3.78	7.44	19.72	8.18	3	56.62
GZ1721	R. osgoodi	Zhijin, Guizhou, China	2017	Male	Adult	43.11	17.03	9.96	3.16	7.04	19.69	8.1	5	90.03
GZ1722	R. osgoodi	Zhijin, Guizhou, China	2017	Male	Adult	42.62	15.66	11.24	3.26	7.06	22.44	8.98	5	92.21
GZ1723	R. osgoodi	Zhijin, Guizhou, China	2017	Male	Adult	43.08	16.97	11.21	3.02	6.75	23.23	9.41	5	90.72
HUN1601	R. osgoodi	Lengshuijiang, Hunan, China	2016	Male	Adult	39.99	19.62	11.7	3.11	6.77	16.31	8.62	5	84.63
HUN1607	R. osgoodi	Lengshuijiang, Hunan, China	2016	Male	Adult	40.92	17.42	10.92	4	6.96	16.49	8.66	5	85.76
HUN1612	R. osgoodi	Lengshuijiang, Hunan, China	2016	Female	Adult	42.39	15.96	12.29	3.77	7.05	18.66	6.38	5	85.16
HUN10125	R. osgoodi	Yiyang, Hunan, China	2010	Male	Adult	42.19	20.33	11.86	3.07	7.95	19.98	8.82	4	87
HUN10126	R. osgoodi	Yiyang, Hunan, China	2010	Female	Adult	40.83	20.9	11.45	3.04	7.48	18.21	7.91	5	87
HUN10130	R. osgoodi	Yiyang, Hunan, China	2010	Male	Adult	40.73	20.39	11.04	3.42	7.65	18.19	9.09	5	86
HUN1062	R. osgoodi	Lengshuijiang, Hunan, China	2010	Female	Adult	40.31	20.41	11.01	3.27	7.7	15.15	8.34	5	85
HUN1068	R. osgoodi	Lengshuijiang, Hunan, China	2010	Male	Adult	40.65	20.75	12.31	3.64	7.01	18.11	8.24	5	85
HUN1070	R. osgoodi	Lengshuijiang, Hunan, China	2010	Female	Adult	41.82	20.31	12.95	3.4	7.32	20.02	8.61	4	85
HUN1071	R. osgoodi	Lengshuijiang, Hunan, China	2010	Female	Adult	41.18	20.13	12.01	3.06	7.04	19.2	8.41	5	85
HUN1077	R. osgoodi	Lengshuijiang, Hunan, China	2010	Female	Adult	42.17	20.6	11.54	2.84	7.42	22.6	9.31	5	85
HUN1092	R. osgoodi	Lengshuijiang, Hunan, China	2010	Female	Adult	40.02	18.47	10.68	2.93	6.79	16.88	8.59	5	85
HUN1093	R. osgoodi	Lengshuijiang, Hunan, China	2010	Male	Adult	41.09	20.1	11.15	2.86	7.32	18.24	8.55	5	85
HUB2301	R. osgoodi	Enshi, Hubei, China	2023	Male	Adult	41.77	17.02	10.22	2.81	6.91	14.78	7.49	5	93.7
HUB2302	R. osgoodi	Enshi, Hubei, China	2023	Male	Adult	40.77	17.13	10.87	2.63	6.75	13.46	7.77	5	94.7
HUB2303	R. osgoodi	Enshi, Hubei, China	2023	Female	Adult	40.69	17.55	11.09	2.92	7.48	16.93	6.83	5	94.7
HUB2305	R. osgoodi	Enshi, Hubei, China	2023	Male	Adult	40.43	17.02	10.22	2.64	6.6	15.32	7.56	5	93.7
HUB2306	R. osgoodi	Enshi, Hubei, China	2023	Male	Adult	42.44	17.13	10.87	2.47	6.08	16.12	7.34	5	95.7
HUB2307	R. osgoodi	Enshi, Hubei, China	2023	NA	Adult	44.75	17.55	11.09	2.34	6.48	16.35	8.35	5	94.7
HUB2309	R. osgoodi	Enshi, Hubei, China	2023	Female	Adult	44.93	16.92	10.62	2.41	6.7	19.34	8.84	5	94.7
HUB2310	R. osgoodi	Enshi, Hubei, China	2023	Male	Adult	42.59	16.81	10.48	2.4	6.88	18.33	7.39	5	92.7
YN0645	R. osgoodi	Jinning, Yunnan, China	2006	Female	Adult	42	18	12	3.1	7.2	21	7	5	92
YN0651	R. osgoodi	Jinning, Yunnan, China	2006	Male	Adult	41	18.5	12	3	7.76	18	9	5	93.7
YN0652	R. osgoodi	Jinning, Yunnan, China	2006	Female	Adult	42	18.5	12.5	3.1	7.8	18.5	9	5	92.1
YN0654	R. osgoodi	Jinning, Yunnan, China	2006	Male	Adult	42	18	12	3.28	7.86	21	9	5	93.1
YN16106	R. osgoodi	Jinning, Yunnan, China	2016	Female	Adult	43.2	16.28	11.56	2.61	6.49	17.67	8.23	5	88.6
YN16107	R. osgoodi	Jinning, Yunnan, China	2016	Female	Adult	43	16.99	11.6	2.41	7.16	15.3	8.53	5	89.3
YN16108	R. osgoodi	Jinning, Yunnan, China	2016	Male	Adult	40.3	16.48	12.77	2.46	6.96	14.68	8.33	5	92.2
YN16109	R. osgoodi	Jinning, Yunnan, China	2016	Male	Adult	43.2	16.68	11.54	2.98	6.64	15.99	7.53	5	90.8
YN16110	R. osgoodi	Jinning, Yunnan, China	2016	Male	Adult	42.1	17.62	12.47	2.93	6.89	15.03	8.18	5	90
YN16112	R. osgoodi	Jinning, Yunnan, China	2016	Female	Adult	43.3	15.99	13.43	3.29	6.94	14.93	8.07	5	92.2
YN16156	R. osgoodi	Dali, Yunnan, China	2016	Female	Adult	43.2	15.07	11.27	3.29	7	17.85	8.81	5	94.03
YN16158	R. osgoodi	Dali, Yunnan, China	2016	Female	Adult	42	16.34	12.46	2.79	6.46	16.7	9.34	5	94.03
YN16159	R. osgoodi	Dali, Yunnan, China	2016	Male	Adult	44.4	16.13	11.1	2.64	6.6	16.4	8.77	5	94.03
YN17222	R. osgoodi	Dali, Yunnan, China	2017	Female	Adult	45.46	18.26	9.9	3.23	7.12	18.97	8.83	5	92.26
YN17223	R. osgoodi	Dali, Yunnan, China	2017	Female	Adult	43.68	17.14	10.76	3.27	6.92	22.17	8.13	5	93.54
YN17224	R. osgoodi	Dali, Yunnan, China	2017	Male	Adult	44.25	16.47	10.06	3.07	7	20.76	7.7	5	93.26
YN17229	R. osgoodi	Lijiang, Yunnan, China	2017	Male	Adult	42.52	14.86	10.31	2.5	6.56	18.8	8.51	5	93.7
YN17230	R. osgoodi	Lijiang, Yunnan, China	2017	Male	Adult	41.67	19.84	10.27	2.68	6.87	19.13	9.06	5	93
YN2408	R. osgoodi	Yiliang, Yunnan, China	2024	Male	Adult	45.16	16.24	11.86	2.51	6.43	15.51	8.86	5	92.21
YN2409	R. osgoodi	Yiliang, Yunnan, China	2024	Male	Adult	40.85	16.74	11.29	2.37	6.62	15.61	7.58	5	92.26
YN2410	R. osgoodi	Yiliang, Yunnan, China	2024	Male	Adult	44.04	17.55	10.42	2.73	7.17	15.79	8.93	5	92.72
YN2411	R. osgoodi	Yiliang, Yunnan, China	2024	Female	Adult	44.92	16.55	10.99	2.05	6.63	15.63	9.02	5	91.3
GD0872	R. siamensis	Yangchun, Guangdong, China	2008	Male	Adult	39.57	21.64	13.6	4.12	8.5	17.44	8.5	4	NA
GD0807	R. siamensis	Shaoguan, Guangdong, China	2008	Female	Adult	40.1	20.37	13.67	3.71	8.26	21.89	7.96	4	68.9
GD0808	R. siamensis	Shaoguan, Guangdong, China	2008	Female	Adult	39.67	22.01	13.71	3.42	7.6	20.02	8.35	4	69.4
GD0809	R. siamensis	Shaoguan, Guangdong, China	2008	Female	Adult	39.5	21.47	13.68	3.99	7.55	20.01	8.1	4	69.1
GD0810	R. siamensis	Shaoguan, Guangdong, China	2008	Female	Adult	39.95	21.24	13.9	3.72	8.65	22.24	8.35	4	68.6
GD0811	R. siamensis	Shaoguan, Guangdong, China	2008	Female	Adult	40.1	22.5	13	3.81	7.93	20.21	8.84	4	69.7
GD0812	R. siamensis	Shaoguan, Guangdong, China	2008	Male	Adult	37.93	20.05	15.05	3.57	7.91	20.38	8.79	4	68.3
GD0813	R. siamensis	Shaoguan, Guangdong, China	2008	Female	Adult	39.61	21.4	13.4	3.33	7.65	19.02	8.36	4	69.7
GD0814	R. siamensis	Shaoguan, Guangdong, China	2008	Female	Adult	40.82	21.59	13.05	3.58	7.88	21.28	8.97	4	68.9
GD0815	R. siamensis	Shaoguan, Guangdong, China	2008	Female	Adult	39.55	21.18	14.15	3.38	7.67	19.03	7.88	4	68.6
GD1704	R. siamensis	Shaoguan, Guangdong, China	2017	Male	Adult	40.99	20.54	14.11	4.88	8.27	21.6	8.01	4	68.12
GD1705	R. siamensis	Shaoguan, Guangdong, China	2017	Male	Adult	39.89	19.88	13.17	4.41	7.84	22.57	7.13	4	67.32
GD1709	R. siamensis	Shaoguan, Guangdong, China	2017	Female	Adult	42.39	21.22	12.64	5.01	7.8	25.1	7.32	3	66.65
GD1601	R. siamensis	Zhaoqing, Guangdong, China	2016	Male	Adult	39.81	21.62	14.96	4.61	8.44	18.25	7.36	4	69.09
GD1602	R. siamensis	Zhaoqing, Guangdong, China	2016	Male	Adult	39.77	20.32	13.14	5.23	8.28	18.79	7.82	4	68.69
GX1732	R. siamensis	Nanning, Guangxi, China	2017	Male	Adult	40.64	20.78	13.39	3.11	8.26	17.04	8.72	4	66
GX1739	R. siamensis	Nanning, Guangxi, China	2017	Female	Adult	41.51	20.03	11.86	3.28	8.62	16.5	8.35	4	67
GX1740	R. siamensis	Nanning, Guangxi, China	2017	Female	Adult	38.86	22.8	14.02	3.79	8.3	16.94	7.93	4	66
GX0737	R. siamensis	Nanning, Guangxi, China	2007	Female	Adult	39	22	14	4.12	8	23	8	4	67
GX0745	R. siamensis	Nanning, Guangxi, China	2007	Male	Adult	40	21	14	4	7.86	23	8	4	66
GX0752	R. siamensis	Nanning, Guangxi, China	2007	Female	Adult	40.5	20	15	4.32	8.5	20	8	4	67
GX0756	R. siamensis	Nanning, Guangxi, China	2007	Male	Adult	39	20	14	3.44	7.74	21	8	4	67
GX0765	R. siamensis	Nanning, Guangxi, China	2007	Male	Adult	40	20	14.5	3.34	7.7	20	9	4	67
HUN10111	R. siamensis	Lengshuijiang, Hunan, China	2010	Female	Adult	39.37	20.83	12.47	3.69	8.2	20.43	8.23	4	67
HUN10112	R. siamensis	Lengshuijiang, Hunan, China	2010	Female	Adult	40.53	21.36	12.53	3.53	8.25	22.79	7.24	4	67
HUN1065	R. siamensis	Lengshuijiang, Hunan, China	2010	Male	Adult	39.69	22.92	12.58	3.18	8.37	18.51	7.97	4	66
HUN2426	R. siamensis	Lengshuijiang, Hunan, China	2024	Male	Adult	40.18	19.59	14.22	3.12	8.9	16.08	8.45	4	65.42
HUN2427	R. siamensis	Lengshuijiang, Hunan, China	2024	Male	Adult	39.34	19.58	14.67	3.29	8.27	17.49	8.24	4	67.3
HUN2428	R. siamensis	Lengshuijiang, Hunan, China	2024	Female	Adult	41.46	17.45	12.56	3.76	8.9	17.05	10.16	4	65.9
HUN2429	R. siamensis	Lengshuijiang, Hunan, China	2024	Male	Adult	38.6	17.37	14.1	3.32	8.84	17.98	8.9	4	65.9
JX1104	R. siamensis	Ganzhou, Jiangxi, China	2011	Female	Adult	40.98	22.78	14.09	4.22	8.09	21.08	8.26	4	66.8
JX1109	R. siamensis	Ganzhou, Jiangxi, China	2011	Female	Adult	39.77	22.76	14.05	4.21	7.56	21.02	8.23	4	67.4
JX1112	R. siamensis	Ganzhou, Jiangxi, China	2011	Male	Adult	38.61	20.49	12.6	5.27	8.77	19.03	7.58	4	67
JX1113	R. siamensis	Ganzhou, Jiangxi, China	2011	Female	Adult	38.71	22.01	13.8	4.57	8.51	21.08	8.75	4	67
JX1718	R. siamensis	Ganzhou, Jiangxi, China	2017	Female	Adult	39.71	22.23	12.38	3.68	8.42	18.07	7.48	4	68.16
JX1719	R. siamensis	Ganzhou, Jiangxi, China	2017	Male	Adult	39.48	23.01	11.59	4.12	8.29	19.63	9.52	4	66.68
JX1720	R. siamensis	Ganzhou, Jiangxi, China	2017	Female	Adult	39.82	22.06	13.03	3.92	8.31	18.61	8.31	4	67.79
YN07124	R. siamensis	Yuanjiang, Yunnan, China	2007	Female	Adult	41	22.16	15.7	2.92	6.9	23	7	3	NA
YN07148	R. siamensis	Yuanjiang, Yunnan, China	2007	Male	Adult	39	20.8	15.98	3.4	6.5	22	6.5	3	NA
GX2403	R. marshalli	Nanning, Guangxi, China	2024	Female	Adult	44.28	24.01	16.45	5.1	8.68	15.49	8.89	3	43.9
GX2402	R. marshalli	Nanning, Guangxi, China	2024	Female	Adult	44.86	24.61	15.28	4.56	8.05	20.48	7.8	3	44.2
GX2401	R. marshalli	Nanning, Guangxi, China	2024	Female	Adult	42.87	24.8	15.25	4.64	7.76	20.36	7.36	3	43.8
GX1708	R. marshalli	Nanning, Guangxi, China	2017	Male	Adult	41.76	24.93	15.01	4.76	7.12	20.52	7.68	3	44.6
GX1711	R. marshalli	Nanning, Guangxi, China	2017	Female	Adult	46.75	21.59	13.51	5.13	7.88	20.28	7.35	3	43.2
GX1713	R. marshalli	Nanning, Guangxi, China	2017	Female	Adult	44.38	24.29	16.2	5.65	8.18	16.99	7.59	3	43
GZ1716	R. rex	Zhijin, Guizhou, China	2017	Male	Adult	56.12	32.15	22.05	10.66	11.22	26.7	7.3	1	25.1
GZ1717	R. rex	Zhijin, Guizhou, China	2017	Male	Adult	57	31.85	22.4	10.74	11.98	32.31	8.49	1	24.7
GZ1718	R. rex	Zhijin, Guizhou, China	2017	Female	Adult	57.96	31.13	22.28	9.29	10.75	32.4	9.88	1	25.5
GZ1719	R. rex	Zhijin, Guizhou, China	2017	Male	Adult	56.14	30.13	21.78	10.01	11.63	29.23	9.69	1	24.7
GZ1720	R. rex	Zhijin, Guizhou, China	2017	Female	Adult	57.25	32.31	23.63	11.3	10.52	27.78	8.63	1	25.5
HUN1721	R. rex	Lengshuijiang, Hunan, China	2017	Female	Adult	54.65	23.15	15.25	11.76	11.17	24.07	9.31	1	24.8
HUN1722	R. rex	Lengshuijiang, Hunan, China	2017	Female	Adult	52.9	22.41	14.76	11.38	10.81	23.3	9.01	1	24.9
YN2401	R. rex	Yimen, Yunnan, China	2024	Female	Adult	59.74	28.31	21.92	10.75	12.82	29.98	8.98	1	23.9
YN2405	R. rex	Yimen, Yunnan, China	2024	Male	Adult	57.47	33.52	22.96	9.78	11.36	30.25	9.26	1	24.9
Note: Measurements are given in millimeters (mm), and resting frequencies are given in kilohertz (kHz). NA indicates missing or unavailable data. Abbreviations: FA, forearm length; EL, ear length; EW, ear width; SH, sella height; HW, horseshoe width; TAIL, tail length; HL, hindfoot length; Mclust, morphological cluster assignment; RF, resting frequency.

## Sheet: Table S2
Table S2. Craniodental measurements and mclust assignments of the Rhinolophus specimens used in this study.
Specimen ID	Voucher Number	Depository	Taxon	GLS	CCL	BCH	BB	IOB	ZB	C1–C1	C1C1	C–M3	M3–M3	MB	Mclust
YN17174	JLAU.2017.1	JLAU	Rhinolophus sp.	17.82	14.94	6.99	7.15	2.31	7.79	1.77	3.76	5.55	5.7	8.31	8
FJ1621	NENU.2016.6	NENU	R. e. caldwelli	17.74	15.86	6.98	7.86	2.44	8.25	2.28	3.91	6.49	6.22	9.02	6
FJ1625	NENU.2016.7	NENU	R. e. caldwelli	17.29	15.62	7.05	7.68	2.53	8.03	2.16	3.93	6.15	6.41	9.14	6
FJ1701	JLAU.2017.2	JLAU	R. e. caldwelli	17.52	15.21	6.89	7.48	2.55	8.11	2.42	3.82	6.41	6.29	8.69	6
FJ1702	JLAU.2017.3	JLAU	R. e. caldwelli	17.69	15.62	6.87	7.63	2.65	8.11	2.25	3.95	6.62	6.38	8.59	6
FJ1703	JLAU.2017.4	JLAU	R. e. caldwelli	17.56	15.57	7.2	8.14	2.42	8.06	2.11	3.86	6.4	6.17	8.76	6
FJ1705	JLAU.2017.5	JLAU	R. e. caldwelli	17.67	15.74	7.31	7.85	2.61	8.1	2.17	3.83	6.2	6.26	8.72	6
CQ1601	NENU.2016.1	NENU	R. e. episcopus	18.58	15.55	6.86	7.96	2.86	8.58	2.54	4.23	6.78	6.21	9.22	2
CQ1604	NENU.2016.2	NENU	R. e. episcopus	18.55	15.51	6.78	7.88	2.72	8.62	2.42	4.39	7.04	6.19	9.36	2
CQ1605	NENU.2016.3	NENU	R. e. episcopus	18.85	15.71	6.96	7.92	2.69	8.64	2.39	4.2	7	6.18	9.25	2
CQ0821	NENU.2008.1	NENU	R. e. episcopus	18.77	15.78	6.88	7.87	2.76	8.67	2.47	4.5	7.04	6.22	9.27	2
CQ0823	NENU.2008.2	NENU	R. e. episcopus	18.77	15.57	6.79	7.89	2.84	8.64	2.52	4.28	6.99	5.93	8.66	3
CQ0841	NENU.2008.3	NENU	R. e. episcopus	18.24	15.28	6.82	7.95	2.56	8.69	2.49	4.39	6.83	5.78	8.68	3
GZ0764	NENU.2007.4	NENU	R. e. episcopus	18.53	15.59	6.68	8.08	2.86	8.91	2.42	4.24	7	5.32	8.49	3
HUN1603	NENU.2016.5	NENU	R. e. episcopus	19.16	16.61	7.18	8.22	2.82	8.7	2.56	4.06	7.11	5.32	8.21	3
HUN1636	NENU.2016.4	NENU	R. e. episcopus	19.22	16.85	7.24	8.12	2.74	8.83	2.49	4.27	6.97	5.5	8.34	3
HUN1053	NENU.2010.6	NENU	R. e. episcopus	19.24	16.56	7.16	8.15	2.97	8.72	2.56	4.15	7.06	5.31	8.11	3
HUN1066	NENU.2010.8	NENU	R. e. episcopus	20.01	16.86	7.21	8.18	2.73	9.29	2.52	4.53	7.62	6.23	9.4	2
HUN1094	NENU.2010.7	NENU	R. e. episcopus	19.7	16.3	7.02	8.03	2.76	9.04	2.48	4.22	7.27	5.77	8.24	3
SC10179	NENU.2010.1	NENU	R. e. episcopus	19.2	15.77	6.68	7.72	2.75	8.55	2.39	4.15	6.88	6.36	9.57	2
SC10180	NENU.2010.2	NENU	R. e. episcopus	18.92	15.75	6.86	7.88	2.63	8.32	2.41	4.29	6.88	6.26	9.64	2
SXI10121	NENU.2010.3	NENU	R. e. episcopus	18.97	15.56	6.56	7.82	2.8	8.72	2.32	4.3	6.89	6.61	9.69	2
SXI10122	NENU.2010.4	NENU	R. e. episcopus	18.45	15.41	6.66	7.92	2.84	8.73	2.38	4.23	6.62	5.73	8.04	3
SXI10127	NENU.2010.5	NENU	R. e. episcopus	18.79	15.64	6.78	8.01	2.66	8.55	2.42	3.97	6.74	5.78	8.19	3
HUN1716	JLAU.2017.6	JLAU	R. e. episcopus	20.46	17.35	6.85	8.08	3.09	9.03	2.47	4.56	7.51	6.47	9.33	2
JX1707	JLAU.2017.7	JLAU	R. e. episcopus	20.57	17.32	7.39	8.29	2.73	8.98	2.53	4.32	7.13	6.45	9.54	2
JX1726	JLAU.2017.8	JLAU	R. e. episcopus	20.93	17.64	7.03	8.55	2.86	9.17	2.4	4.45	7.12	6.37	9.64	2
JX1733	JLAU.2017.9	JLAU	R. e. episcopus	20.1	17.69	7.34	8.22	3.27	8.95	2.73	4.37	7.05	6.38	9.57	2
YN2301	JLAU.2023.1	JLAU	R. episcopus ssp.	18.37	15.01	6.95	7.85	2.85	7.92	1.98	3.8	6.57	5.97	8.73	5
YN2305	JLAU.2023.2	JLAU	R. episcopus ssp.	18.38	15.42	6.99	7.44	2.66	7.86	1.86	3.7	6.27	5.77	8.66	5
YN2306	JLAU.2023.3	JLAU	R. episcopus ssp.	18.3	14.96	6.99	7.48	2.99	7.75	1.96	3.77	6.24	5.75	8.57	5
YN2402	JLAU.2024.1	JLAU	R. episcopus ssp.	18.09	14.78	6.89	7.4	2.86	7.78	1.79	3.62	6.42	5.58	8.27	5
YN2404	JLAU.2024.2	JLAU	R. episcopus ssp.	18.23	15.66	6.93	7.47	3.04	7.89	1.89	3.84	6.48	5.72	8.74	5
YN2406	JLAU.2024.3	JLAU	R. episcopus ssp.	18.25	15.43	6.65	7.7	2.76	7.73	1.82	3.69	6.37	5.79	8.35	5
YN07299	NENU.2007.5	NENU	R. episcopus ssp.	18.15	14.84	6.76	7.52	2.87	8.06	1.75	3.79	6.2	5.76	8.31	5
YN07300	NENU.2007.6	NENU	R. episcopus ssp.	18.34	14.86	6.56	7.46	2.73	7.81	1.79	3.59	6.24	5.56	8.81	5
YN16117	NENU.2016.8	NENU	R. episcopus ssp.	18.31	14.66	6.69	7.48	2.81	7.74	1.83	3.94	6.22	5.52	8.71	5
YN16118	NENU.2016.9	NENU	R. episcopus ssp.	18.26	15.01	6.78	7.63	2.62	7.82	1.81	3.76	6.23	5.75	8.34	5
YN16119	NENU.2016.10	NENU	R. episcopus ssp.	18.23	14.92	6.58	7.52	2.68	7.73	1.82	3.79	6.42	5.69	8.81	5
HUB2310	JLAU.2023.4	JLAU	R. osgoodi	16.84	14.56	6.01	7.47	2.76	7.82	2.07	3.86	5.91	5.63	8	8
YN2408	JLAU.2024.4	JLAU	R. osgoodi	16.68	14.32	5.99	6.94	2.41	7.64	2.39	3.68	5.72	5.66	7.96	8
YN2409	JLAU.2024.5	JLAU	R. osgoodi	16.94	13.73	5.85	7.36	2.64	8.03	1.99	3.72	5.82	5.79	8.7	8
YN2410	JLAU.2024.6	JLAU	R. osgoodi	16.94	13.37	5.51	7.2	2.62	7.25	2.23	3.84	5.96	5.75	8.55	8
YN2411	JLAU.2024.7	JLAU	R. osgoodi	16.5	14.61	4.91	7.58	2.17	7.7	2.1	3.68	5.81	5.38	8.42	8
HUN1601	NENU.2016.16	NENU	R. osgoodi	16.67	10.16	6.11	7.29	2.29	8.05	2.12	3.9	6	5.94	8.23	9
HUN1092	NENU.2010.9	NENU	R. osgoodi	16.04	9.9	5.89	7.02	2.21	7.83	1.98	3.9	5.77	5.73	8.04	9
HUN1093	NENU.2010.10	NENU	R. osgoodi	16.37	9.95	5.98	7.12	2.36	7.79	2.08	3.79	5.87	5.78	8.19	9
YN16106	NENU.2016.11	NENU	R. osgoodi	16.04	9.6	5.65	7.06	2.18	7.53	1.89	3.53	5.68	5.57	8.23	9
YN16107	NENU.2016.12	NENU	R. osgoodi	16.08	9.55	6.05	6.99	2.25	7.93	2.03	3.6	5.7	5.63	8	9
YN16108	NENU.2016.13	NENU	R. osgoodi	15.99	9.38	5.68	6.94	2.37	7.71	2.16	3.53	5.72	5.66	7.96	9
YN16158	NENU.2016.14	NENU	R. osgoodi	16.37	9.96	5.58	7.18	2.32	7.98	2.07	3.63	5.92	6.06	8.29	9
YN16159	NENU.2016.15	NENU	R. osgoodi	17.22	10.51	6.12	7.21	2.46	7.81	2.21	3.82	6.16	5.78	8.53	9
YN07167	NENU.2007.13	NENU	R. osgoodi	17.68	10.5	6.03	7.2	2.71	8	2.23	3.94	6.35	5.75	8.46	9
HUN2426	JLAU.2024.8	JLAU	R. siamensis	17.15	14.66	6.22	7.53	2.86	7.83	2.19	3.52	6.03	6.37	9.74	7
HUN2427	JLAU.2024.9	JLAU	R. siamensis	17.11	14.63	6.24	7.42	2.84	7.84	2.17	3.64	6.12	6.17	9.23	7
HUN2428	JLAU.2024.10	JLAU	R. siamensis	17.02	14.61	6.38	7.54	2.88	7.77	2.11	3.68	6.18	6.05	9.29	7
HUN2429	JLAU.2024.11	JLAU	R. siamensis	17.11	14.77	6.27	7.48	2.81	7.82	2.14	3.56	6.24	6.39	9.37	7
GD09	NENU.2008.4	NENU	R. siamensis	16.86	14.31	6.33	7.49	2.83	7.68	2.16	3.78	5.85	6.24	9.14	7
GD10	NENU.2008.5	NENU	R. siamensis	16.85	14.64	6.39	7.51	2.94	7.82	2.23	3.75	5.88	6.17	9.11	7
GD11	NENU.2008.6	NENU	R. siamensis	16.93	14.66	6.28	7.56	2.75	7.79	2.18	3.81	6.09	6.07	9.18	7
GX45	NENU.2007.9	NENU	R. siamensis	16.84	14.65	6.32	7.66	2.78	7.72	2.19	3.65	6.12	5.96	9.26	7
GX52	NENU.2007.10	NENU	R. siamensis	16.86	14.42	6.42	7.59	2.82	7.79	2.21	3.7	6.04	6.18	9.39	7
GX65	NENU.2007.11	NENU	R. siamensis	16.61	14.71	6.38	7.61	2.85	7.79	2.24	3.5	5.96	6.22	9.69	7
GX2401	JLAU.2024.12	JLAU	R. marshalli	18.75	15.79	7.21	8.13	2.86	8.24	2.11	3.89	6.27	5.76	8.1	4
GX2402	JLAU.2024.13	JLAU	R. marshalli	18.91	15.92	7.23	8.09	2.93	8.29	2.08	3.74	6.25	5.72	8.53	4
GX2403	JLAU.2024.14	JLAU	R. marshalli	18.84	15.79	7.32	8.18	2.96	8.26	2.13	3.78	6.32	5.63	7.93	4
GX1708	JLAU.2017.10	JLAU	R. marshalli	18.79	15.89	7.36	8.14	2.88	8.21	2.14	3.96	6.36	5.78	8.53	4
YN2401	JLAU.2024.15	JLAU	R. rex	22.7	19.01	7.88	8.99	3.25	9.89	2.56	4.67	7.78	5.92	8.72	1
YN2405	JLAU.2024.16	JLAU	R. rex	22.51	19.35	7.97	9.1	3.26	9.7	2.52	4.46	7.77	5.27	8.2	1
GZ1720	JLAU.2017.11	JLAU	R. rex	22.66	19.32	7.78	8.95	2.94	9.36	2.81	4.62	7.66	5.34	8.02	1
HUN1722	JLAU.2017.12	JLAU	R. rex	22.66	19.34	8.05	9.05	2.74	9.77	2.79	4.71	7.58	6.06	8.29	1
Note: All measurements are given in millimeters (mm). Abbreviations: GLS, greatest length of skull; CCL, condylocanine length; BCH, braincase height; BB, braincase breadth; IOB, interorbital breadth; ZB, zygomatic breadth; C1-C1, breadth across upper canines; C1C1, outer breadth across upper canine; C–M3, upper canine–third molar length; M3–M3, breadth across third upper molars; MB, mastoid bread…

## Sheet: Table S3
Table S3. Primer sequences used for the amplification of the mitochondrial genome.
Primer	Sequence (5' to 3')	Length (bp)	Tm
CO1VF1	TGTAAAACGACGGCCAGTTCTCAACCAACCACAAAGACATTGG	43	68.2
CO1VR1	CAGGAAACAGCTATGACTAGACTTCTGGGTGGCCAAAGAATCA	43	67.3
ND2L5074	CTGATAAAAGArTTACTTTGATAGAG	26	47.1
ND2H6305	GGCTTTGAAGGCyCTTGGTC	20	58.3
F12	TTAACCAACCAAAGCAAGGCA	21	55
R1089	GAAGTCTCCTGGGTGTAAG	19	52
16SF2	CCGTAGTATGAGAGGAGATAAG	22	50.9
16SR2	GGACGATTAGTAGTAGGAGGT	21	52.4
F3078	ATCAAGCCTAGCCATATACTC	21	50.8
R3797	GTTCGATTCCTGTGGTTCT	19	51.8
F5175	CAATCTACTTCTCCCGCCGC	20	58.9
R5973	ATTGTAATTCCGGCGGCCA	19	57.6
F5983	TGACCGTAACCTAAACACCACT	22	55.6
R7080	GGGTGATGTGGCATCTTGGA	20	57.9
F7093	CTTCTGCACTTCCACGACCA	20	57.8
R8000	GGCCCATTATCGTTGGGGTA	20	57.4
F8025	TATTCCCCACAATTCTCTTCCCCTC	25	58.3
R8982	TGGTCAGCATCCTCCTAGTTC	21	56.3
R10097	GCGAAGACCAGTAGGACGATT	21	56.9
F8842	ACCCCAATCGTACAGAAAGGC	21	57.6
F9969	CCACCTGATATCCTCGCTCCTA	22	58.1
R11119	CAGGATCATGGTACGGCTATGAA	23	56.4
F11184	AATTATGAGCGCATTCATAGCCGT	24	56.6
R12402	AGGGGTAGATCGGTGTTGTTTA	22	55.3
F12298	AGACGTCGGTTTCCTGATAGC	21	56.9
R13494	ACTAGGGCGGAGGTTTTCATT	21	56.2
F13432	CTGAATAGAAAATGCCCTACCCA	23	54.3
R14271	TCCGAAGTTTCATCAGGAAGAGAT	24	55.2
F15180	CCTGAATTGGAGGCCAACCT	20	57.9
R16038	ACCAAAGGCATGACACCACA	20	57.3
F15968	AAGACATCTCGATGGGTTAGTGA	23	55
R16908	AAGGAGGGGTTGATTTGAGGTAGG	24	58.7
F2871	AAACAGGGCCCGTTAGAGTG	20	57.7
R3305	TGGCTAGTGGTCATGATGGG	20	57.1
F4748	ACAGCATCATCCTCCCAACC	20	57.6
R5346	ATGGCCGAGTAGGCATTAGG	20	57.1
F5748	TAGCAGGAAATCTCGCCCAC	20	57.5
R6262	GGCTCGTGTGTCAACGTCTA	20	57.4
F6903	GGAAGGAATCGAACCCCCTC	20	58.3
R7222	CTACTTCTTGTGCGTCTATTGTACT	25	53.8
F7761	TAAAGACTGAGGACCAGCCC	20	56.7
R8451	CAGTAATGTTGGCTGTTAGCCG	22	56.4
F9974	TCCCACCTGATATCCTCGCT	20	57.8
R10636	AGAGTCCTGCATTCAGTCGT	20	55.9
F10561	GAAGCCACACTCCTACCCAC	20	58.4
R11416	GGGAATATAGGGCTGTGATAACAAT	25	54
F12195	ATCGGATGAGAAGGCGTAGG	20	56.7
R12991	GGCGTTGGTATAGGACGTGT	20	57.4
F12765	CCCACGCATTCTTCAAAGCC	20	57.5
R13720	GTGTTGAGGATTCTGGGGTGT	21	57.3
F16084	CCGTCAGAGGCCTTAACACA	20	57.3
R33	GTGCCTTGCTTTGGTTGGTT	20	56.8
F12027sp	TCTCCATAATCTTCATGCCCGT	22	55.7
R12928sp	AGGGCATTCCTGTTAGTGCC	20	57.9
F11277osg	AGTCTTACCAACTTAGCTCTCCC	23	55.8
R12323osg	TGGCCACTAGGAAACCGACA	20	58.9
F4813sp	ACGTACACTACCTCCCTGACAAT	23	57.3
R5430sp	CCTGCTCAGGCACCAAATAGTAAAT	25	57.1

## Sheet: Table S4
Table S4. GenBank accession numbers for the mitochondrial and nuclear gene sequences used in this study.
Specimen ID	Taxon	Cytb	Acox2	Chd1
YN16102	Rhinolophus sp.	C_AA165350	C_AA165332	C_AA165316
YN17174	Rhinolophus sp.	C_AA165348	C_AA165333	C_AA165317
YN17207	Rhinolophus sp.	C_AA165349	C_AA165334	C_AA165318
FJ1621	R. e. caldwelli	MN077576	MN077899	MN077749
FJ1622	R. e. caldwelli	MN077577	MN077900	MN077750
FJ1623	R. e. caldwelli	MN077578	MN077901	MN077751
FJ1624	R. e. caldwelli	MN077579	MN077902	MN077752
FJ1625	R. e. caldwelli	MN077580	MN077903	MN077753
CQ0821	R. e. episcopus	KX261898	MN077895	MN077745
CQ0823	R. e. episcopus	MN077575	MN077896	MN077746
CQ0838	R. e. episcopus	KX261907	MN077897	MN077747
CQ0841	R. e. episcopus	KX261898	MN077898	MN077748
CQ1601	R. e. episcopus	MN077571	MN077891	MN077741
CQ1604	R. e. episcopus	MN077572	MN077892	MN077742
CQ1605	R. e. episcopus	MN077573	MN077893	MN077743
CQ1606	R. e. episcopus	NA	C_AA165335	C_AA165319
CQ1608	R. e. episcopus	MN077574	MN077894	MN077744
GD0869	R. e. episcopus	KX261899	MN077915	MN077765
GD0870	R. e. episcopus	KX261900	MN077916	MN077766
GD0871	R. e. episcopus	KX261900	MN077917	MN077767
GD0873	R. e. episcopus	KX261900	MN077919	MN077769
GD0875	R. e. episcopus	KX261900	MN077920	MN077770
GD0876	R. e. episcopus	KX261899	MN077921	MN077771
GZ0758	R. e. episcopus	KX261901	MN077927	MN077777
GZ0759	R. e. episcopus	KX261902	MN077928	MN077778
GZ0760	R. e. episcopus	KX261903	NA	NA
GZ0764	R. e. episcopus	KX261903	MN077929	MN077779
HUN1053	R. e. episcopus	KX261908	MN077942	MN077792
HUN1056	R. e. episcopus	KX261909	MN077943	MN077793
HUN1066	R. e. episcopus	MN077594	MN077946	MN077796
HUN1074	R. e. episcopus	KX261911	MN077950	MN077800
HUN1094	R. e. episcopus	KX261909	MN077954	MN077804
HUN1603	R. e. episcopus	MN077584	MN077931	MN077781
HUN1611	R. e. episcopus	MN077586	MN077933	MN077783
HUN1636	R. e. episcopus	MN077591	MN077940	MN077790
HUN1645	R. e. episcopus	MN077592	MN077941	MN077791
JX0615	R. e. episcopus	KX261912	MN077960	MN077810
JX0616	R. e. episcopus	KX261912	MN077961	MN077811
JX0619	R. e. episcopus	KX261913	MN077962	MN077812
JX0625	R. e. episcopus	KX261912	MN077963	MN077813
JX0629	R. e. episcopus	KX261914	NA	NA
JX0656	R. e. episcopus	KX261913	MN077965	MN077815
JX0812	R. e. episcopus	KX261914	NA	NA
JX0830	R. e. episcopus	KX261914	MN077964	MN077814
JX0831	R. e. episcopus	KX261915	NA	NA
SC10132	R. e. episcopus	KX261905	MN077970	MN077819
SC10134	R. e. episcopus	KX261905	MN077971	MN077820
SC10179	R. e. episcopus	KX261905	MN077972	MN077821
SC10180	R. e. episcopus	KX261904	MN077973	MN077822
SC10181	R. e. episcopus	KX261905	MN077974	MN077823
SC10182	R. e. episcopus	KX261905	MN077975	MN077824
SC1037	R. e. episcopus	MN077606	MN077976	MN077825
SXI10121	R. e. episcopus	KX261916	MN077977	MN077826
SXI10122	R. e. episcopus	KX261916	MN077978	MN077827
SXI10125	R. e. episcopus	KX261906	MN077979	MN077828
SXI10127	R. e. episcopus	KX261916	MN077980	MN077829
SXI10129	R. e. episcopus	KX261916	MN077981	MN077830
SXI10132	R. e. episcopus	KX261906	MN077982	MN077831
VN0936	R. episcopus ssp.	NA	MN077991	MN077840
VN0938	R. episcopus ssp.	NA	MN077992	MN077841
VN0942	R. episcopus ssp.	NA	MN077994	MN077843
VN0945	R. episcopus ssp.	NA	MN077995	MN077844
YN0525	R. episcopus ssp.	NA	MN078033	MN077882
YN0530	R. episcopus ssp.	KX261891	MN078038	MN077887
YN0531	R. episcopus ssp.	KX261892	MN078040	MN077889
YN0533	R. episcopus ssp.	KX261891	MN078041	MN077890
YN07291	R. episcopus ssp.	KX261896	MN078034	MN077883
YN07292	R. episcopus ssp.	KX261896	MN078035	MN077884
YN07296	R. episcopus ssp.	KX261896	MN078036	MN077885
YN07299	R. episcopus ssp.	KX261897	MN078037	MN077886
YN07300	R. episcopus ssp.	KX261897	MN078039	MN077888
YN16117	R. episcopus ssp.	MN077635	MN078009	MN077858
YN16118	R. episcopus ssp.	MN077636	MN078010	MN077859
YN16119	R. episcopus ssp.	MN077637	MN078011	MN077860
YN16120	R. episcopus ssp.	MN077638	MN078012	MN077861
YN16122	R. episcopus ssp.	MN077639	MN078013	MN077862
HUN10125	R. osgoodi	MN077588	MN077937	MN077787
HUN10126	R. osgoodi	MN077589	MN077938	MN077788
HUN10130	R. osgoodi	MN077590	MN077939	MN077789
HUN1062	R. osgoodi	MN077593	MN077944	MN077794
HUN1068	R. osgoodi	MN077595	MN077947	MN077797
HUN1070	R. osgoodi	MN077596	MN077948	MN077798
HUN1071	R. osgoodi	MN077597	MN077949	MN077799
HUN1077	R. osgoodi	MN077598	MN077951	MN077801
HUN1092	R. osgoodi	MN077599	MN077952	MN077802
HUN1093	R. osgoodi	MN077600	MN077953	MN077803
HUN1601	R. osgoodi	MN077583	MN077930	MN077780
HUN1607	R. osgoodi	MN077585	MN077932	MN077782
HUN1612	R. osgoodi	MN077587	MN077936	MN077786
VN0915	R. osgoodi	NA	MN077983	MN077832
VN0916	R. osgoodi	NA	MN077984	MN077833
VN0917	R. osgoodi	NA	MN077985	MN077834
VN0918	R. osgoodi	NA	MN077986	MN077835
VN0919	R. osgoodi	NA	MN077987	MN077836
VN0920	R. osgoodi	NA	MN077988	MN077837
VN0922	R. osgoodi	NA	MN077989	MN077838
VN0923	R. osgoodi	NA	MN077990	MN077839
YN0616	R. osgoodi	MN077623	MN077997	MN077846
YN0645	R. osgoodi	MN077624	MN077998	MN077847
YN0650	R. osgoodi	MN077625	MN077999	MN077848
YN0651	R. osgoodi	MN077626	MN078000	MN077849
YN0652	R. osgoodi	MN077627	MN078001	MN077850
YN0654	R. osgoodi	MN077628	MN078002	MN077851
YN07159	R. osgoodi	MN077642	MN078021	MN077870
YN07163	R. osgoodi	MN077644	MN078023	MN077872
YN07164	R. osgoodi	MN077645	MN078024	MN077873
YN07165	R. osgoodi	MN077646	MN078025	MN077874
YN07167	R. osgoodi	MN077647	MN078026	MN077875
YN07168	R. osgoodi	MN077648	MN078027	MN077876
YN07169	R. osgoodi	MN077649	MN078028	MN077877
YN07170	R. osgoodi	MN077650	MN078029	MN077878
YN07244	R. osgoodi	MN077653	MN078032	MN077881
YN07245	R. osgoodi	C_AA165351	C_AA165336	C_AA165320
YN07247	R. osgoodi	C_AA165352	C_AA165337	C_AA165321
YN07282	R. osgoodi	C_AA165353	C_AA165338	C_AA165322
YN16106	R. osgoodi	MN077629	MN078003	MN077852
YN16107	R. osgoodi	MN077630	MN078004	MN077853
YN16108	R. osgoodi	MN077631	MN078005	MN077854
YN16109	R. osgoodi	MN077632	MN078006	MN077855
YN16110	R. osgoodi	MN077633	MN078007	MN077856
YN16112	R. osgoodi	MN077634	MN078008	MN077857
YN16156	R. osgoodi	MN077640	MN078019	MN077868
YN16158	R. osgoodi	MN077641	MN078020	MN077869
YN16159	R. osgoodi	NA	MN078022	MN077871
YN17229	R. osgoodi	MN077651	NA	NA
YN17230	R. osgoodi	MN077652	NA	NA
GD0807	R. siamensis	KX261889	MN077906	MN077756
GD0808	R. siamensis	KX261889	MN077907	MN077757
GD0809	R. siamensis	KX261889	MN077908	MN077758
GD0810	R. siamensis	KX261889	MN077909	MN077759
GD0811	R. siamensis	KX261889	MN077910	MN077760
GD0812	R. siamensis	KX261889	MN077911	MN077761
GD0813	R. siamensis	KX261889	MN077912	MN077762
GD0814	R. siamensis	KX261889	MN077913	MN077763
GD0815	R. siamensis	KX261889	MN077914	MN077764
GD0872	R. siamensis	KX261888	MN077918	MN077768
GD1601	R. siamensis	MN077581	MN077904	MN077754
GD1602	R. siamensis	MN077582	MN077905	MN077755
GX0737	R. siamensis	KX261890	MN077922	MN077772
GX0745	R. siamensis	KX261890	MN077923	MN077773
GX0752	R. siamensis	KX261890	MN077924	MN077774
GX0756	R. siamensis	KX261890	MN077925	MN077775
GX0765	R. siamensis	KX261890	MN077926	MN077776
HUN10111	R. siamensis	KX261889	MN077934	MN077784
HUN10112	R. siamensis	KX261889	MN077935	MN077785
HUN1065	R. siamensis	KX261889	MN077945	MN077795
HUN1096	R. siamensis	MN077601	MN077955	MN077805
JX1104	R. siamensis	MN077602	MN077956	MN077806
JX1109	R. siamensis	MN077603	MN077957	MN077807
JX1112	R. siamensis	MN077604	MN077958	MN077808
JX1113	R. siamensis	MN077605	MN077959	MN077809
VN0939	R. siamensis	NA	MN077993	MN077842
VN0949	R. siamensis	NA	MN077996	MN077845
YN07124	R. siamensis	KX261895	MN078014	MN077863
YN07133	R. siamensis	KX261895	MN078015	MN077864
YN07143	R. siamensis	KX261894	MN078016	MN077865
YN07148	R. siamensis	KX261894	NA	NA
YN07149	R. siamensis	KX261895	MN078018	MN077867
GX07106	R. marshalli	MG560950	NA	NA
GX0739	R. marshalli	NA	MG765927	MN077817
GX0763	R. marshalli	MG560959	NA	NA
GX1703	R. marshalli	NA	C_AA165339	C_AA165323
GX1704	R. marshalli	NA	C_AA165340	C_AA165324
GX1711	R. marshalli	NA	C_AA165341	C_AA165325
YN07437	R. marshalli	MG560955	NA	NA
YN0938	R. marshalli	MG560958	NA	NA
GX0716	R. rex	MG560924	NA	NA
GZ0833	R. rex	MG560929	NA	NA
GZ1718	R. rex	NA	C_AA165342	C_AA165326
GZ1719	R. rex	NA	C_AA165343	C_AA165327
HUN10120	R. rex	MG560912	NA	NA
VoucherGZ01	R. rex	NA	MN077969	MN077818
YN1544	R. rex	MG560928	NA	NA
YN2401	R. rex	NA	C_AA165344	C_AA165328
YN2405	R. rex	NA	C_AA165345	C_AA165329
HEN59	R. pusillus	NA	MN077966	MN077816
HUN2414	R. pusillus	C_AA165354	C_AA165346	C_AA165330
YN2403	R. pusillus	C_AA165355	C_AA165347	C_AA165331
Note: Sequences newly generated in this study are indicated by accession numbers starting with "C_" and have been deposited in the National Genomics Data Center (NGDC).

## Sheet: Table S5
Table S5. Nucleotide composition and basic characteristics of the complete mitochondrial genomes of Rhinolophus sp. and its closely related taxa.
Specimen ID	Taxon	Total length (bp)	A (%)	C (%)	G (%)	T (%)	AT (%)	Source
YN16102	Rhinolophus sp.	16861	31.1	28.9	14.8	25.2	56.3	C_AA166916
YN17174	Rhinolophus sp.	16849	31.1	28.9	14.8	25.2	56.3	C_AA166917
YN17207	Rhinolophus sp.	16849	31.1	28.9	14.8	25.2	56.3	C_AA166918
FJ1703	R. e. caldwelli	16866	31.2	29	14.7	25.2	56.4	C_AA166919
YN17230	R. osgoodi	16871	30.9	28.8	15	25.3	56.2	C_AA166920
GZ0764	R. e. episcopus	16848	31.2	28.8	14.7	25.3	56.5	NC_026460.1
XHB002	R. rex	16845	31	28.8	14.9	25.3	56.3	NC_028536.1
Voucher121	R. episcopus ssp.	16897	31.2	28.9	14.7	25.3	56.5	MK987176.1
GD1602	R. siamensis	16865	31	28.8	14.9	25.3	56.3	MK987178.1
GX0739	R. marshalli	16844	31.3	28.8	14.6	25.3	56.6	MK987179.1
GZ1705	R. pusillus	16858	31.6	28.4	14.4	25.7	57.3	MK987182.1

## Sheet: Table S6
Table S6. PCA factor loadings, eigenvalues, and variance explained for external and craniodental datasets.
Parameters	PC1	PC2	PC3
External morphological parameters
FA	-0.391812	-0.0716913	0.120277
EH	-0.395984	0.107259	-0.375953
EW	-0.408526	0.163466	-0.239652
SH	-0.416115	0.17021	-0.0260411
HW	-0.40637	0.0696656	-0.235213
TAIL	-0.3627	0.108437	0.854673
HL	-0.230102	-0.95449	-0.0170384
Eigenvalue	4.90653	0.803998	0.413514
Variance (%)	70.0933	11.4857	5.90734
Cumulative (%)	70.0933	81.579	87.4863
Craniodental parameters
GLS	-0.360875	0.128467	0.0726102
CCL	-0.331199	-0.0374174	0.328175
BCH	-0.319666	0.0896028	0.293002
BB	-0.359419	0.0876893	0.0697839
IOB	-0.254948	-0.075431	0.566812
ZB	-0.355281	0.083032	-0.25917
C1–C1	-0.286018	-0.075524	-0.49477
C1C1	-0.337154	0.0145065	-0.354273
C–M3	-0.362638	0.0270874	-0.131086
M3–M3	-0.0557032	-0.688459	-0.105278
MB	-0.0860042	-0.687874	0.0963887
Eigenvalue	6.85396	1.80725	1.01585
Variance (%)	62.3087	16.4295	9.235
Cumulative (%)	62.3087	78.7382	87.9732
Note: Abbreviations: FA, forearm length; EL, ear length; EW, ear width; SH, sella height; HW, horseshoe width; TAIL, tail length; HL, hindfoot length; GLS, greatest length of skull; CCL, condylocanine length; BCH, braincase height; BB, braincase breadth; IOB, interorbital breadth; ZB, zygomatic breadth; C1-C1, breadth across upper canines; C1C1, outer breadth across upper canine; C–M3, upper cani…

## Sheet: Table S7
Table S7. Alignment characteristics and optimal evolutionary models for the mitochondrial and nuclear datasets.
Dataset	No. of sequences	Aligned length (bp)	Best-fit model
Cytb	80	1140	TN+F+G4
Acox2	116	494	K2P
Chd1	116	742	HKY+F
mitogenome	11	16911	TN+F+I+G4
ATP6	11	678	TN+F+I
ATP8	11	201	HKY+F+I
COX1	11	1542	HKY+F+G4
COX2	11	681	HKY+F+G4
COX3	11	782	TPM2u+F+G4
CYTB	11	1140	TN+F+G4
ND1	11	954	TN+F+I
ND2	11	1041	TN+F+G4
ND3	11	345	HKY+F+G4
ND4	11	1377	TN+F+G4
ND4L	11	294	HKY+F
ND5	11	1818	TN+F+G4
ND6R	11	528	TN+F+I
